# Supplementary material for: Association between indoor noise level at night and objective/subjective sleep quality in the older population: a cross-sectional study of the HEIJO-KYO cohort
Source: Sleep. 2023 Jan 27;46(5):zsac197. doi: 10.1093/sleep/zsac197 (PMC10174489; doi:10.1093/sleep/zsac197)
Supplement: zsac197_suppl_Supplementary_Tables [file zsac197_suppl_supplementary_tables.xlsx]

## Sheet: TableS1
	TableS1. Sensitivity analysis converting data below 30dB into 30dB: Multivariable adjusted objective and subjective sleep parameters by quartile groups of indoor noise at night (LAeq)
								Quartile groups of indoor noise at night (LAeq) [range (dB)]
	Variables							Q1 [31.5–39.36]			Q2 [39.38–43.693]		Q2 [43.695–48.128]		Q4 [48.133–67.6]	Ptrend
	No. of participants							269			269		269		269
	Objective sleep parameters
		TST, min		Adjusted mean* (95% CI)				418.4 (406.5, 430.3)			422.6 (411.0, 434.1)		415.2 (403.7, 426.6)		421.0 (409.6, 432.4)
				P value				reference			0.408		0.517		0.616	0.983
		SE, %		Adjusted mean (95% CI)				84.7 (83.3–86.2)			84.2 (82.7–85.6)		82.3 (80.9–83.7)		81.4 (80.0–82.8)
				P value				reference			0.324		< 0.001		< 0.001	<0.001
		Log-transformed SOL, log min		Adjusted mean (95% CI)				2.49 (2.28–2.70）			2.44 (2.23–2.65)		2.66 (2.46–2.86)		2,78 (2.58–2.98)
				P value				reference			0.572		0.057		0.001	<0.001
		WASO, min		Adjusted mean (95% CI)				50.6 (45.2–55.9)			54.7 (49.5–60.0)		58.3 (53.1–63.5)		62.2 (57.0–67.4)
				P value				reference			0.064		0.001		< 0.001	<0.001
		Log-transformed FI		Adjusted mean (95% CI)				1.18 (1.08–1.27)			1.21 (1.11–1.30)		1.31 (1.22–1.40)		1.40 (1.31–1.49)
				P value				reference			0.473		0.001		< 0.001	<0.001
	Subjective sleep parameters
		TST, min		Adjusted mean (95% CI)				430.7 (416.4–444.2)			428.1 (414.6–441.2)		428.4 (415.0–441.7)		426.5 (413.2–439.9)
				P value				reference			0.708		0.741		0.527	0.558
		SE, %		Adjusted mean (95% CI)				89.9 (88.4–91.3)			88.1 (86.6–89.5)		88.5 (87.0–89.9)		86.6 (85.1–88.0)
				P value				reference			0.087		0.187		0.002	0.007
		Log-transformed SOL, log min		Adjusted mean (95% CI)				2.75 (2.58–2.92)			2.80 (2.64–2.97)		2.71 (2.55–2.88)		2.94 (2.77–3.10)
				P value				reference			0.461		0.614		0.01	0.04
		WASO, min		Adjusted mean (95% CI)				48.1 (34.6–61.6)			60.0 (46.9–73.1)		56.1 (43.1–69.1)		68.1 (55.1–81.1)
				P value				reference			0.037		0.166		0.001	0.002
	CI, confidence interval; TST, total sleep time; SE, sleep efficiency; WASO, wake after sleep onset; SOL, sleep-onset latency; FI, fragmentation index; dB, decibels; LAeq, A-weighted equivalent continuous sound pressure level *Adjusted for age, sex, BMI, snoring, current smoker, alcohol consumption, education, household income, sleep medication, antihypertensive medication, antidiabetic medication…

## Sheet: TableS2
	TableS2. Sensitivity analysis converting data below 30dB into 25dB: Multivariable adjusted objective and subjective sleep parameters by quartile groups of indoor noise at night (LAeq)
								Quartile groups of indoor noise at night (LAeq) [range (dB)]
	Variables							Q1 [31.5–39.36]			Q2 [39.38–43.693]		Q2 [43.695–48.128]		Q4 [48.133–67.6]	Ptrend
	No. of participants							269			269		269		269
	Objective sleep parameters
		TST, min		Adjusted mean* (95% CI)				418.4 (406.5, 430.3)			422.6 (411.0, 434.1)		415.2 (403.7, 426.6)		421.0 (409.6, 432.4)
				P value				reference			0.408		0.517		0.616	0.983
		SE, %		Adjusted mean (95% CI)				84.7 (83.3–86.2)			84.2 (82.7–85.6)		82.3 (80.9–83.7)		81.4 (80.0–82.8)
				P value				reference			0.324		< 0.001		< 0.001	<0.001
		Log-transformed SOL, log min		Adjusted mean (95% CI)				2.49 (2.28–2.70）			2.44 (2.23–2.65)		2.66 (2.46–2.86)		2,78 (2.58–2.98)
				P value				reference			0.572		0.057		0.001	<0.001
		WASO, min		Adjusted mean (95% CI)				50.6 (45.2–55.9)			54.7 (49.5–60.0)		58.3 (53.1–63.5)		62.2 (57.0–67.4)
				P value				reference			0.064		0.001		< 0.001	<0.001
		Log-transformed FI		Adjusted mean (95% CI)				1.18 (1.08–1.27)			1.21 (1.11–1.30)		1.31 (1.22–1.40)		1.40 (1.31–1.49)
				P value				reference			0.473		0.001		< 0.001	<0.001
	Subjective sleep parameters
		TST, min		Adjusted mean (95% CI)				430.3 (416.4–444.2)			428.1 (414.6–441.6)		428.4 (415.0–441.7)		426.5 (413.2–439.9)
				P value				reference			0.708		0.741		0.527	0.558
		SE, %		Adjusted mean (95% CI)				89.9 (88.4–91.3)			88.1 (86.6–89.5)		88.5 (87.0–89.9)		86.6 (85.1–88.0)
				P value				reference			0.083		0.179		0.002	0.007
		Log-transformed SOL, log min		Adjusted mean (95% CI)				2.75 (2.58–2.92)			2.80 (2.64–2.97)		2.71 (2.55–2.88)		2.94 (2.77–3.10)
				P value				reference			0.461		0.614		0.01	0.041
		WASO, min		Adjusted mean (95% CI)				48.1 (34.6–61.6)			60.0 (46.9–73.1)		56.1 (43.1–69.1)		68.1 (55.1–81.1)
				P value				reference			0.037		0.166		0.001	0.002
	CI, confidence interval; TST, total sleep time; SE, sleep efficiency; WASO, wake after sleep onset; SOL, sleep-onset latency; FI, fragmentation index; dB, decibels; LAeq, A-weighted equivalent continuous sound pressure level *Adjusted for age, sex, BMI, snoring, current smoker, alcohol consumption, education, household income, sleep medication, antihypertensive medication, antidiabetic medication…

## Sheet: TableS3
	TableS3. Sensitivity analysis converting data below 30dB into 20dB: Multivariable adjusted objective and subjective sleep parameters by quartile groups of indoor noise at night (LAeq)
								Quartile groups of indoor noise at night (LAeq) [range (dB)]
	Variables							Q1 [28.7–39.36]			Q2 [39.38–43.6926]		Q2 [43.6929–48.116]		Q4 [48.128–67.6]	Ptrend
	No. of participants							269			269		269		269
	Objective sleep parameters
		TST, min		Adjusted mean* (95% CI)				418.4 (406.5, 430.3)			422.5 (410.9, 434.1)		415.0 (403.6, 426.5)		421.1 (409.7, 432.5)
				P value				reference			0.409		0.504		0.602	0.972
		SE, %		Adjusted mean (95% CI)				84.8 (83.3–86.2)			84.2 (82.7–85.6)		82.3 (80.9–83.7)		81.4 (80.0–82.8)
				P value				reference			0.324		< 0.001		< 0.001	<0.001
		Log-transformed SOL, log min		Adjusted mean (95% CI)				2.49 (2.28–2.70）			2.44 (2.23–2.64)		2.66 (2.46–2.87)		2,78 (2.58–2.98)
				P value				reference			0.571		0.056		0.001	<0.001
		WASO, min		Adjusted mean (95% CI)				50.6 (45.2–55.9)			54.7 (49.5–60.0)		58.2 (53.0–63.4)		62.2 (57.0–67.4)
				P value				reference			0.065		0.001		< 0.001	<0.001
		Log-transformed FI		Adjusted mean (95% CI)				1.18 (1.08–1.27)			1.20 (1.11–1.30)		1.30 (1.21–1.40)		1.40 (1.31–1.49)
				P value				reference			0.473		0.002		< 0.001	<0.001
	Subjective sleep parameters
		TST, min		Adjusted mean (95% CI)				430.3 (416.4–444.2)			428.1 (414.6–441.6)		427.9 (414.5–441.3)		427.0 (413.7–440.3)
				P value				reference			0.708		0.682		0.583	0.595
		SE, %		Adjusted mean (95% CI)				89.9 (88.4–91.3)			88.1 (86.6–89.5)		88.4 (87.0–89.9)		86.6 (85.2–88.0)
				P value				reference			0.084		0.172		0.002	0.007
		Log-transformed SOL, log min		Adjusted mean (95% CI)				2.75 (2.58–2.92)			2.80 (2.64–2.97)		2.71 (2.55–2.88)		2.94 (2.78–3.10)
				P value				reference			0.462		0.602		0.01	0.004
		WASO, min		Adjusted mean (95% CI)				48.1 (34.6–61.6)			60.0 (46.8–73.1)		56.1 (43.1–69.1)		68.0 (55.0–81.0)
				P value				reference			0.037		0.164		0.001	0.003
	CI, confidence interval; TST, total sleep time; SE, sleep efficiency; WASO, wake after sleep onset; SOL, sleep-onset latency; FI, fragmentation index; dB, decibels; LAeq, A-weighted equivalent continuous sound pressure level *Adjusted for age, sex, BMI, snoring, current smoker, alcohol consumption, education, household income, sleep medication, antihypertensive medication, antidiabetic medication…
